# Supplementary material for: Electrochemical Analysis of Attoliter Water Droplets in Organic Solutions through Partitioning Equilibrium
Source: Sensors (Basel). 2023 Feb 14;23(4):2157. doi: 10.3390/s23042157 (PMC9959340; doi:10.3390/s23042157)
Supplement: Supplementary file 1 [file sensors-23-02157-s001.zip]

Archive with 1 entries (1 files):
- sensors-2190637-supplementary.pdf
